# Supplementary material for: Chemical Seed Priming: Molecules and Mechanisms for Enhancing Plant Germination, Growth, and Stress Tolerance
Source: Curr Issues Mol Biol. 2025 Mar 7;47(3):177. doi: 10.3390/cimb47030177 (PMC11941364; doi:10.3390/cimb47030177)
Supplement: Supplementary file 1 [file cimb-47-00177-s001.zip]

Archive with 1 entries (1 files):
- cimb-3446689-supplementary.pdf
